# Supplementary material for: Netrin-1 disrupt high-fat-diet-induced adipogenesis via the PPARγ and Wnt/β-catenin signaling pathways
Source: Commun Biol. 2026 Feb 21;9:471. doi: 10.1038/s42003-026-09749-x (PMC13035891; doi:10.1038/s42003-026-09749-x)
Supplement: Supplementary file 4 — Supplementary Data [file 42003_2026_9749_MOESM4_ESM.xlsx]

## Sheet: Fig1
Fig 1A(week on chow)	WT(Body weight g)							ako(Body weight g)
1	23.3	23	22.5	23.7	22	23.8		22.2	23.8	24.1	23.4	21.9	22.2
2	24.7	23.8	23	24.8	22.7	24.7		23.4	25.2	25.5	24.4	23	23.9
3	25.5	24.3	23.5	24.5	23.2	25.4		23.9	26.1	26.4	25.1	24	24.7
4	27.2	25.2	24.2	25.8	24.3	26		25	27	27	25.3	24.3	25.8
5	27.8	26	24.8	26.7	25.1	27.5		26.1	28.2	28.4	26.5	25.1	26.5
6	27.6	26.4	25.4	27.2	25.4	27.6		26.3	28.3	28.4	26.9	25.3	26.9
7	29.1	28	27.2	28.7	26.5	29.7		27.8	30.7	30.3	28.2	26.6	28
8	29.1	27.1	26.6	29.1	26.6	28.6		27.5	29.8	30.4	28.1	26.8	27.3
Fig 1C(Time min)	WT(Blood glucose (mM)							ako(Blood glucose (mM)
0	8.2	6.9	8.7	7.3	8.3	8.1		8.3	9.4	10.4	10.3	10.1	9.3
15	20.5	21.7	16.2	20.8	23	15.6		20	20.5	21.3	19.1	20.4	19.7
30	15.9	16	13.4	16.8	18.7	14.4		18.2	19.4	18.8	17.1	16.9	8.6
45	12.5	11.6	11.8	13.3	13.7	11.7		14.4	15.6	16	14.4	15.9	9.7
60	10.9	11.2	11.2	10.4	13.3	13.6		10.9	16.1	10.9	13.8	13.9	10.1
90	9.4	8.9	9.6	9.3	13.7	10.6		10	11.3	14.6	11.9	11.2	8.7
120	7.1	7.9	8.6	8.2	12.7	8.5		10	10.6	11.1	9.6	10	6.7
Fig 1D(Time min)	WT（pecentage of initial glucose）							ako（pecentage of initial glucose）
0	100	100	100	100				100	100	100	100
15	85.4839	62.069	62.1951	62.1951				72.449	64.3678	62.9032	66.1972
30	59.6774	56.3218	59.7561	59.7561				67.3469	35.6322	62.9032	54.9296
45	41.9355	58.6207	56.0976	56.0976				53.0612	32.1839	56.4516	60.5634
60	40.3226	60.9195	59.7561	59.7561				50	40.2299	66.129	46.4789
90	45.1613	64.3678	65.8537	65.8537				44.898	54.023	66.129	54.9296
120	66.129	65.5172	74.3902	74.3902				50	64.3678	79.0323	57.7465
Fig 1E(Time)	WT(Blood glucose (mM)							ako(Blood glucose (mM)
0	6.9	12.7	10.2	9.6				9.8	8	8.4	7.8
15	28.4	23.8	23.8	23.2				26.2	24.4	26.1	25
30	28.9	26.4	24.3	25.5				24.8	24.2	22.9	25
45	28.2	26	22.1	27.3				22.6	20.1	18.3	24.1
60	26.1	23.5	21.6	23.7				16.9	17.6	16.3	20.8
90	24.7	22.2	15.4	14				14.3	12.7	15.3	9.2
120	16.4	14.8	11.9	12.3				10.9	10	10.3	9.9
Fig 1F(Time)	WT（pecentage of initial glucose）							ako（pecentage of initial glucose）
0	100	100	100	100				100	100	100	100
15	83	82	59	90				99	96	95	87
30	57	34	48	47				56	55	68	53
45	41	33	29	44				43	51	44	53
60	25	33	29	33				43	49	39	40
90	27	32	42	30				43	63	40	49
120	38	43	47	33				50	67	49	43
Fig 1G	WT	ako
	11.5	10
	11.8	9.3
	12.7	6.8
Fig 1H	WT	ako
	118.708	38.2033
	61.4843	59.4104
	76.039	54.3392
	95.1578	58.1016
Fig 1I	WT	ako
	1.21623	0.637981
	0.947702	0.628799
	1.1038	0.650458
	1.10101	0.998598
Fig 1J (HFD)	WT						ako
1	21.4	21.5	20.2	21.5	21.5		22.4	22.1	21.5	22.3	22.9
2	22.6	23	22	22.7	23.5		24.4	22.2	23	24.7	23.6
3	22.1	23.5	22.2	21.9	23.6		24.8	22.2	24	25.7	24.5
4	25.2	25.4	27.1	25.9	26.4		31.2	28.9	28.8	29.4	29.2
5	25.9	28.1	26.2	25.5	28.3		32.4	29.3	30	29.9	30
6	27.8	27	29.8	28.3	30.9		33.4	31.9	32	31.8	33
7	28.5	29.3	26.8	29.4	32.1		34.8	33.4	33.7	32	33.2
8	30.1	31	28.4	30.5	33.9		36.1	34.3	33.8	32.4	34.2
Fig 1L	WT						ako
Fat mass	5.87	11.3	11.36	8.2			7.87	3.45	3.87	3.59
Lean mass	28.69	25.87	26.91	23.2			25.38	25.92	19.63	24.53
Fig 1N	WT						ako
iWAT	25.106	23.8218	22.5031	24.0401			31.2302	38.535	50.0656	28.1943
eWAT	37.9968	35.7152	29.239	32.9513			34	24.5219	36.5292	44.9045
BAT	8.96552	6.46541	6.9914	6.47249			8.32484	6.0404	8.37113	9.22678
Liver	40.1589	38.4109	44.934	38.4585			36.1512	38.5987	39.694	40.5113
Fig 1 O	Control	Ntn1
	1.01411	19.79
	0.997386	21.5344
	0.988501	23.1367
Fig 1 P	Control	Ntn1
	0.113821	0.086957
	0.168142	0.068293
	0.138462	0.053279
Fig 1 Q	WT	AKO
	2.20941	1.34229
	1.88099	1.26899
	1.43829	1.3951
	2.14444	1.20429
	1.88875

## Sheet: Fig2
Fig 2A	AAV-Control							AAV-Ntn1
0	23	22.7	22.9	21.3	20.5	22.2		23.8	24.6	23.3	20.2	24.3	23.1
1	24.8	25.1	24.8	23.2	22.4	25.3		25.8	25.3	24.4	20.9	23.4	25.1
2	27	27.7	26.8	24	24.6	26.3		28.1	29	25.3	21.7	27.1	27.4
3	27.4	27.6	27.1	25.4	24.6	26.1		30.1	29.2	26.3	22.2	27.3	28.2
4	28.6	28	28.1	25.2	24.9	26.9		30.7	29.3	27.3	22.7	27.4	28.7
5	27.8	28.9	28.1	25.3	24.7	26.8		31	29.4	27.8	22.9	26.9	29.1
6	28	29.3	28.8	25.9	25.4	28.3		32	29.4	27.1	23.9	27.7	29
7	28.7	29.6	29.9	27.4	26.2	29.3		33.1	30	27.1	23.6	27.8	29.4
8	29.4	30.9	30.8	27.1	26.3	30.4		34	30.8	28.3	24.8	29.5	30
Fig 2C	AAV-Control							AAV-Ntn1
0	8	6.3	8	6.5	8.8			8.1	7.3	6.5	9.3	8.8
15	23	24	23	22	19.6			26.7	23.4	24.3	24.8	26.6
30	24.9	17.1	24.9	23.1	25.5			24	24.4	23.7	22.3	25.3
45	17.4	11.6	17.4	20.3	23.3			17.9	19.5	18.7	20.9	20.6
60	14.3	9.1	14.3	13.6	17.6			15.2	16.2	16.4	19.5	18.5
90	8.5	7	8.5	8.8	12.1			13.3	10.7	10.8	12.9	11.6
120	8	5.9	8	7.1	8.8			8.7	8.8	10	9.7	9.7
Fig 2D	AAV-Control							AAV-Ntn1
0	22.6	25.8	22	25.3	25.9			24.4	24.7	21.6	24.5	23
1	24	26.5	23.1	25.9	26.7			25.6	25.9	22.6	25.3	24
2	23.8	26.7	23.6	26.5	27.7			26.3	26.9	23.3	26.1	24.4
3	24.4	27	24.4	26.8	26.9			25.1	25.7	22.1	25.1	23.3
4	27.4	29.4	27.1	28.4	29.5			27.8	27.5	25	27.6	25.7
5	27.8	29.5	27.4	28.9	29.6			28.2	28.1	26.3	28	25.9
6	28.6	30.5	29.6	29	30.2			28.3	28.1	26.7	27.6	25.7
7	28.9	30.3	27.9	29.9	31.3			28.3	27.9	24.4	27.9	25.9
8	29	30.4	27.8	29.6	31.8			29.3	28.7	26.1	29.2	26.3
9	31.1	31.2	29.7	31.1	31.9			27.1	27.3	25.5	27	25.2
10	32.4	31.8	30.8	31.5	33.6			31.1	30.2	28.3	30	27.6
11	34.2	34	32.6	33.2	35.8			31.5	31.2	29.4	30.8	28.4
12	36.2	35.7	34.3	34.7	38.2			33	33.8	31.2	32.8	30.2
Fig2 E	AAV-Control							AAV-Ntn1
0	8.7	5.7	8.8	7				10.9	8.4	12.7	9.8
15	22.9	20.5	26.5	21.6				24	29.3	29.3	25.9
30	22.2	22.1	28.8	27.3				29.8	32.5	32.5	33.3
45	18	17.1	22.1	25.9				32.7	32	32	30.7
60	17.1	14.3	21	25.4				29.2	32.4	32.4	30.2
90	15.6	9.4	15.6	19.6				22.9	28	28	24.3
120	13.3	8.4	12	13.6				16.3	22.3	22.3	10.5
Fig2 F	AAV-Control	AAV-Ntn1
	1.0538	1.89842
	0.678293	2.02311
	0.640435	1.65203
	1.00705	1.29235
Fig2 G	AAV-Control	AAV-Ntn1
	61.02	107.944
	81.19	95.5175
	107.685	135.631
	61.309	143.275
Fig2 I	Control	Ntn1
	1.01968	9.76532
	0.995536	9.65092
	0.984784	9.29636
Fig2 J	Control				Ntn1
Scd1	1.05116	1.03259	0.916254		1.13866	1.26956	1.27044
Dgat1	1.03283	0.989675	0.977497		1.14393	0.91955	1.1321
Agpat1	1.0242	0.985813	0.98999		0.924877	0.971532	0.887816
Atgl	1.08847	0.996531	0.914999		2.04627	2.14652	1.79751
Hsl	1.02331	0.986808	0.989886		1.42405	1.64718	1.42011

## Sheet: Fig3
Fig 3C
clcok	WT						ako
7	4911.26	4297.22	4372.04	5535.39	5071.16		4846.55	5124.24	4427.84	3562.61	5231.99
8	3555.81	3742.66	4550.63	4702.78	4874.38		3477.02	3818.14	3394.98	3943.39	4124.66
9	3160.45	2933.75	4430.41	3448.47	3950.97		3000.96	2853.48	2997.6	3045.06	3377.82
10	3239.25	3392.18	3330.22	3362.46	3671.04		2899.32	3860.9	3101.23	4078.76	3180.71
11	2946.22	3706.26	3059.37	3986.16	4167.82		2870.01	3079.55	4129.79	4145.19	4330.4
12	4484.45	4691.47	3466.87	4224.42	4499.16		4467.6	4880.43	4751.53	4943.8	5034.97
13	3173.24	3886.29	4305.56	4665.12	5580.11		4151.14	4948.55	4292.28	4204.96	4982.43
14	4572.95	4691.85	4927.34	4964.33	5625.33		5071.87	4885.18	4920.51	3979.44	5248.06
15	2949.17	3088.04	2722.58	3836.98	3630.5		3084.31	3606.01	2618.56	3494.34	2847.75
16	3150.04	2792.16	2628.42	3378.81	3149.18		2716.75	2831.98	2585.55	2969.45	3017.89
17	2749.14	2548.8	2669.83	2948.09	2982.3		2750.29	2716.45	3035.1	2651.08	2909.78
18	2878.94	3319.49	3216.51	2776.34	3259.87		2690.6	2921.58	2635.01	3360.62	3478.4
19	3060.32	2795.11	3111.75	3465.31	3619.02		2841.95	2923.69	3496.34	3147.06	3161.95
20	4629	3819.34	4161.49	4297.47	3869.8		4315.15	4589.21	4332.32	4335.92	4743.24
21	4911.97	4234.79	4974.3	4353.35	5007.73		4497.65	4731.84	5072.87	4862.25	5198.19
22	4844.45	3946.59	5023.61	5141.1	5029.23		4065.14	4321.06	5222.67	5030.3	4861.79
23	4101.07	3369.95	4681.25	4869.04	4636.11		3439.04	4018.48	5052.76	4754.84	3504.42
0	4724.85	3969.07	4197.81	5226.85	4829.31		3527.6	3991.67	4635.64	4820.33	4578.55
1	4653.21	3187.34	4094.66	4835.81	5268.5		3626.8	4230.24	4072.79	3910.51	5180.96
2	4041.32	3247.08	4580.87	4260.42	4172.29		3281.2	3939.98	4029.04	4647.66	3845.28
3	3991.99	4108.26	3778.59	4925.62	4526.67		4447.72	3213.79	4303.02	4628.47	3197.35
4	3933.42	2839.6	4128.84	5098.85	3656.41		2965.87	4787.01	3777.35	4032.81	4406.32
5	4766.54	4067.33	3974.71	4588.8	4610.17		4679.47	3168.75	3845.56	3024.61	3961.21
6	4211.79	3333.43	4179.88	5532.79	4507.71		4726.25	4415.27	4607.66	3416.07	3930.83
day2	4399.85	4148.81	4343.7	5703.14	4839.65		4694.24	3915.27	4358.74	5040.83	4770.59
8	3457.54	3100.81	4431.15	4574	4465.18		3429.15	3057.35	3379.04	3956.4	3396.7
9	3093.94	2794.5	3159.25	4143.28	3482.51		3015.87	3120.26	3267.29	2922.68	3394.23
10	3920.05	3709.16	3016.33	4166.92	3893.57		3004.8	2769.09	3065.05	2873.67	4381.91
11	3132.4	3134.91	3164.6	3925.94	3748.12		3245.25	2707.59	3141.28	2908.73	3054.91
12	3352.74	2806.46	2809.38	3703.89	3402.33		3351.34	3321.12	2987.37	3035.49	3045.9
13	3200.35	2759.03	3310.43	3077.61	3917.76		3067.02	2863.74	2874.32	2874.97	3553.81
14	2945.96	3481.38	3540.44	2936.1	3529.94		2630.98	2729.66	3995.42	2820.09	3924.86
15	2875.95	2780.82	3045.8	3221.69	3199.34		2802.9	3257.16	2709.43	2729.76	3127.64
16	3240.92	2499.67	3541.94	3185.58	3288.83		2464.96	2499.99	2796.5	2645.49	2641.1
17	2792.56	2986	2633.89	3214.73	2856.26		2890.67	2578.57	3209.26	2671.91	2970.61
18	2849.4	2440.89	2854.12	3476.01	3199.37		2660.61	2834.97	3035.72	3452.65	2622.06
19	3443.53	2943.75	3183.06	3454.93	3856		2836.78	3132.17	3045.39	3418.15	3404.54
20	4709.43	3936.19	3808.42	4949.11	4163.68		4439.6	4083.45	4153.05	3824.56	4441.87
21	5111.64	3695.58	4759.7	4462.03	4283.86		4059.6	4260.29	4724.75	4811.08	5004.04
22	4873.98	4221.73	4099.38	4379.6	3910.62		3942.99	3271.66	4730.45	4849.55	5026.98
23	4711.66	4012.53	4915.67	4567	4514.72		4014.87	3448.52	4522.65	4767.45	5008.28
0	4430.87	3695.66	4899.56	4918.43	4540.02		3508.97	4240.83	4568.54	4885.19	4477.97
1	4867.01	4328	4310.92	5130.14	4538.08		3975.4	4837.52	3826.3	4316.99	4035.37
2	3854.36	3041.14	4088.84	4781.47	3931.03		3906.09	3834.11	4311.65	2857.83	4728.84
3	4756.37	4303.25	2912.84	5204.87	3413.78		3363.11	3327.15	3274.28	4079.88	3390.47
4	3833.07	3601.6	4177.9	4716.81	4219.82		3612.77	3191.28	3432.1	4883.38	3362.13
5	3404.24	3541.52	3945.68	4422.96	4446.24		3849.9	2985.55	3838.76	4570.3	4209.45
6	4349.47	2871.6	3281.54	5428.37	3932.97		4081.79	4128.24	4145.74	3389.21	3584.4
da3	3638.27	4547.05	4478.51	5319.94	4206.44		4452.3	4354.29	3296.66	4543.61	4312.11
8	2629.67	4383.09	3303.98	5020.79	3802.88		2999.12	3207.12	3492.02	3641.58	3141.26
9	2886.21	3235.38	2858.63	3961.19	3408.7		2939.99	3095.94	3119.3	2896.31	3715.05
10	2601.81	2942.38	2797.56	3132.33	3580.21		2635.5	3446.74	2814.88	2888.79	2866.6
11	2856.37	3003.67	3385.79	3753.88	2790.07		2609.66	2907.61	3548.96	2759.88	2643.69
12	3192.36	2759.39	2945.58	4057.67	3757.4		2975.35	4441.61	2934.11	2934.55	2877.45
13	3077.93	2623.54	3556.09	3297.04	3210.43		2855.32	2929.14	3290.66	3013.24	3666.32
14	3075.89	3067.66	2826.5	4539.9	3408.92		2709.01	2525.01	2822.25	3930.35	2817.97
15	3709.65	4272.45	4515.13	3537.08	4023.05		3534.66	3961.96	3499.84	4300.47	4058.43
16	2966.7	3457.36	3045.56	3873.57	3772.09		2981.56	3295.51	3409.83	2921.13	2902.68
17	2865.15	3753.03	2912.72	2909.87	3236.24		3022.27	3186.26	2969.26	2941.98	2924.24
18	3034.4	3129.14	3324.79	3418.43	3572.92		3265.51	3170.89	3505.1	3954.88	3416.31
19	3516.55	3311.52	3161.14	2971.3	3246.1		2882.13	3431.18	3207.85	3453.15	3286.51
20	4459.45	3741.14	3345.11	4421.03	3628.43		4567.84	4199.27	4698.25	3733.74	4561.05
21	4448.58	4359.6	3949.08	3942.13	4320.45		3539.3	4384.64	4547.81	4278.95	4992.43
22	3609.21	3203.75	3892.79	4470.37	3548.75		3422.82	3696.48	3325.69	4206.2	5040.44
23	4143.94	4190.69	3459.08	4747.95	4481.53		3170.33	3794.86	3369.21	4918.76	4885.02
0	4704.98	3790.2	3979.37	4407.78	3436.47		4031.94	3168.47	3839.59	4889.97	4037.83
1	4421.09	4616.57	4831.33	4801.99	4896.68		3264.49	4537.24	4351.36	4703.74	3458.38
2	3149.56	4580.24	4572.06	3644.09	4180.88		4162.74	4420.7	2867.16	3778.17	4080.81
3	4202.77	3333.85	3454.5	4193.22	4117.5		3114.43	3529.76	4606.85	2808.19	4101.1
4	3609.57	3228.33	2748.5	4401.99	3600.74		4061	3128.6	3607.46	4193.31	3464.23
5	3776.62	3934.17	3840.01	4539.89	3753.92		3457.01	4607.23	3237.4	3877.26	3276.77
6	3540.55	4216.81	3438.96	4225.19	3437.47		3815.96	3719.03	4484.41	2909.8	3999.91
Fig 3E
clcok	WT						ako
7	4548.62	3577.32	3724.92	4859.3	4366.62		3946.48	3968.26	3718.05	2989.03	4414.58
8	3149.04	3075.23	4236.96	3928.87	4197.66		2743.08	2910.81	2719.59	3297.15	3453.51
9	2637.41	2305.75	4010.28	2789.48	3321.85		2437.64	2156.86	2369	2370.39	2744.73
10	2678.2	2691.9	2784.44	2714.89	2983.37		2324.78	2997.07	2467.24	3326.89	2571.69
11	2361.61	2899.92	2453.53	3269.08	3422.6		2306.19	2385.39	3376.09	3358.97	3594.48
12	3485.69	3739.41	2811.45	3762.11	3548.16		3773.78	4024.9	4013.19	4084.7	4094.42
13	2430.84	3071.47	3466.43	3983.24	4407.74		3353.33	3970.99	3620.6	3410.67	4094.01
14	3566.43	3981.1	4146.87	4062.69	4422.19		3997.29	3825.95	4142.47	3147.41	4450.64
15	2410.66	2500.64	2226.1	3179.42	3021.52		2529.08	2835.93	2157.68	2824.66	2325.53
16	2573.77	2244.96	2152.01	2807.92	2611.25		2149.32	2204	2111.75	2338.28	2495.67
17	2165.89	1952.3	2128.11	2410.32	2408		2222.71	2100.17	2506.44	2029.23	2425.44
18	2295.67	2652.92	2629.81	2286.07	2751.75		2165.76	2269.42	2116.07	2746.87	2904.17
19	2397.97	2183.79	2560.57	2894.45	3107.6		2279.27	2267.29	2978.95	2527.51	2510.18
20	4244.74	3115.29	3765.92	3610.71	3537.09		3486.3	3608.92	3904.16	3975.13	4070.52
21	4782.13	3741.35	4721.97	3999.41	4669.29		3847.05	3679.89	4712.33	4570.38	4491.06
22	4752.13	3478.4	4830.49	4849.15	4428.66		3407.96	3364.77	4832.11	4605.76	4285.67
23	4036.65	3006.71	4466.44	4523.72	3998.44		2828.47	3158.95	4621.63	4252.15	3087.41
0	4501.33	3460.46	4045.33	4995.45	4137.27		2865.34	3133.64	4342.5	4409.25	4018.78
1	4488.04	2690.43	3802.41	4693.2	4590.46		2896.72	3288.78	3925.63	3479.12	4422.73
2	3805.08	2627.37	4479.61	3907.92	3688.78		2635.4	3122.8	3940.82	4218.78	3231.2
3	3778.32	3414.46	3584.97	4521.78	4142.21		3739.51	2515.65	4128.47	4153.64	2645.23
4	3708.96	2321.41	3625.33	4798.58	3340.3		2449.67	3780.64	3529.2	3362.33	3677.73
5	4616.5	3357.5	3468.18	4263.37	4038.88		4019.89	2442.5	3661.49	2392.78	3283.2
6	4103.55	2744.22	3697	5353.52	4064.36		3960.46	3562.92	4447.01	2678.02	3267.06
day2	4355.69	3543.72	3793.2	5563.31	4335.76		3975.27	3090.44	3977.31	4003.88	4076.29
8	3256.63	2499.63	3821.4	4219.82	3945.81		2790.77	2357.22	3058.61	3137.81	2852.02
9	2794.41	2202.24	2539.2	3869.69	2921.27		2529.46	2441.48	2824.94	2244.11	2766.07
10	3503.73	3069.5	2406.23	3840.33	3276.65		2462.09	2138.93	2592.95	2205.57	3767.25
11	2927.09	2542.84	2489.67	3540.18	3123.84		2690.47	2083.89	2573.57	2220.38	2460.9
12	2739.06	2180.17	2216.14	3053.26	2778.51		2789.42	2606.59	2383.76	2341.3	2461.53
13	2596.54	2130.7	2661.88	2518.41	3198.43		2449.92	2213.4	2297.98	2215.71	2866.63
14	2380.8	2784.51	3072.05	2398.42	2909.43		2105.25	2093.68	3385.93	2169.58	3366.13
15	2398.85	2245.64	2453.31	2911.49	2661.01		2349.08	2589.5	2171.52	2117.94	2582.8
16	2704.2	1975.07	2892.23	2805.22	2818.08		1991.8	1961.41	2276.92	2046.89	2230.64
17	2504.8	2404.5	2093.93	2996.8	2430.12		2373.89	2035.48	2671.26	2050.08	2511.28
18	2516.35	1913.23	2290.57	3228.58	2839.82		2197.64	2256.6	2691.79	2807.58	2282.73
19	3252.29	2354.17	2606.47	3406.27	3419.77		2433.75	2566.31	2652.16	2750.18	3039.31
20	4673.42	3329.19	3316.45	4846.89	3699.74		3868.25	3605.4	3892.19	3168.8	4232.85
21	5061.44	3341.54	4489.29	4177.23	4099.45		3711.11	3888.01	4475.33	4241.51	4746.54
22	4851.35	4007.28	3948.27	4143.17	3890.35		3603.31	3068.74	4651.73	4620.67	4780.31
23	4726.68	3851.11	4736.2	4364.37	4473.75		3541.95	3224.51	4463.58	4621.32	4722.14
0	4298.96	3463.37	4667.15	4788.35	4524.51		3004.14	3955.82	4532.5	4778.45	4195.17
1	4790.18	4087.19	4158.13	5028.07	4346.88		3426.74	4327.35	3761.78	4202.65	3638.1
2	3712.56	2759.65	3952.8	4611.87	3665.99		3452.21	3449.28	4192.75	2627.51	4419.78
3	4612.39	3992.16	2557.01	4969.48	3100.95		2882.11	3059.92	3113.44	3809.96	2980.06
4	3810.56	3353.8	3727.71	4398.43	3805.29		3297.6	2877.92	3269.31	4742.55	2806.64
5	3358.73	3299.98	3697.37	4075.63	4121.42		3443.64	2780.81	3506.62	4431.08	3810.19
6	4371.76	2560.5	2910.76	5145.03	3514.86		3742.52	3906.72	3982.82	3131.4	3169.16
da3	3171.49	4471.19	4279.49	5078.28	3538.44		3744.15	4090.89	3238.46	4125.64	4245.58
8	2092.26	4176.62	2840.28	4631.38	3129.29		2390.41	2986.37	3404.61	3143.9	2830.29
9	2283.01	3060.34	2317.69	3585.06	2742.9		2328.25	2774.76	2918.16	2329.41	3346.63
10	2009.77	2633.95	2213.25	2662.1	3154.11		2076.86	3094.09	2470.71	2284.61	2474.79
11	2229.02	2626.95	2686.58	3239.9	2328.32		2049.35	2460.65	3194.58	2130.32	2202.52
12	2847.66	2193.66	2303.96	3660.17	3160.85		2428.33	3492.6	2354.79	2263.49	2295.66
13	2682.45	2088.09	2854.22	2831.19	2721.5		2463.11	2260.95	2699.67	2375.48	3016.29
14	2629.16	2450.28	2240.59	4093.87	2850.84		2279.14	1958.46	2258.42	3129.51	2273.85
15	3093.97	3783.15	3945.87	2812.61	3455.76		2832.56	3245.95	3019.98	3678.87	3524.23
16	2681.77	3068.61	2576.73	3326.48	3222.46		2409.49	2704.74	2986.85	2381.45	2461.3
17	2520.97	3532.58	2445.42	2443.04	2962.14		2491.38	2791.23	2769.93	2400.05	2427.55
18	2724.52	2880.27	3028.24	2959.99	3279.94		2712.72	2828.43	3164.89	3462.25	3034.19
19	3332.13	3151.08	2867.68	2711.92	3078.81		2463.7	3079.92	3085.9	3087.73	3061.55
20	4475.03	3669.43	3224.69	4201.33	3482.83		4031.75	3966.82	4579.3	3546.53	4462.42
21	4463.81	4313.57	3895.56	3871.6	4214.67		3295.71	4203.14	4450.45	4174.09	4873.73
22	3702.63	3196.74	3924.57	4517.61	3536.33		3173.03	3586.26	3341.46	4125.78	4970.89
23	4288.06	4231.6	3468.78	4768.18	4466.11		2839.55	3740.08	3421.14	4897.06	4862.62
0	4821.24	3818.19	4045.61	4456.58	3444.1		3753.88	3118.16	3913.75	4845.8	4026.25
1	4516.67	4584.24	4880.08	4835.33	4876.5		2912.38	4441.13	4385.59	4683.15	3474.19
2	3211.43	4560.77	4596.52	3712.47	3978.82		3837.13	4166.9	2892.22	3770.77	4075.33
3	4125.56	3273.05	3442.54	4259.71	3764.87		2845.36	3188.74	4634.29	2757.64	4082.32
4	3480.89	3204.06	2631.91	4486.13	3322.17		3751.72	2852.16	3565.47	4169.35	3484.12
5	3416.88	3852.74	3700.3	4551.43	3353.3		3145.07	4384.52	3278.09	3765.56	3244.23
6	3304.63	4115.56	3292.05	4094.89	3044.43		3355.12	3394.16	4526.54	2619.91	3977.96
Fig 3G
clcok	WT						ako
7	0.92	0.83	0.85	0.88	0.86		0.81	0.77	0.84	0.84	0.84
8	0.88	0.82	0.93	0.83	0.86		0.79	0.76	0.8	0.83	0.83
9	0.83	0.79	0.91	0.81	0.84		0.81	0.76	0.79	0.78	0.81
10	0.83	0.79	0.83	0.81	0.81		0.8	0.78	0.8	0.81	0.81
11	0.8	0.78	0.8	0.82	0.82		0.8	0.77	0.82	0.81	0.83
12	0.78	0.8	0.81	0.89	0.79		0.84	0.83	0.84	0.83	0.81
13	0.77	0.79	0.8	0.85	0.79		0.81	0.8	0.84	0.81	0.82
14	0.78	0.85	0.84	0.82	0.79		0.79	0.78	0.84	0.79	0.85
15	0.82	0.81	0.82	0.83	0.83		0.82	0.78	0.82	0.8	0.82
16	0.82	0.8	0.82	0.83	0.83		0.79	0.78	0.82	0.79	0.83
17	0.79	0.77	0.8	0.82	0.81		0.81	0.77	0.82	0.77	0.83
18	0.8	0.8	0.81	0.82	0.84		0.8	0.78	0.8	0.81	0.83
19	0.78	0.78	0.82	0.84	0.86		0.8	0.77	0.86	0.8	0.79
20	0.92	0.81	0.9	0.84	0.91		0.81	0.79	0.9	0.92	0.86
21	0.97	0.88	0.95	0.92	0.93		0.86	0.78	0.93	0.94	0.86
22	0.98	0.88	0.96	0.94	0.88		0.84	0.78	0.93	0.92	0.88
23	0.98	0.89	0.95	0.93	0.86		0.82	0.78	0.91	0.89	0.88
0	0.95	0.87	0.96	0.96	0.86		0.81	0.78	0.94	0.91	0.88
1	0.96	0.84	0.92	0.97	0.87		0.79	0.78	0.96	0.89	0.85
2	0.94	0.81	0.98	0.92	0.88		0.8	0.79	0.98	0.91	0.84
3	0.95	0.83	0.95	0.92	0.92		0.84	0.78	0.96	0.9	0.83
4	0.94	0.82	0.88	0.94	0.91		0.82	0.79	0.93	0.83	0.83
5	0.97	0.82	0.87	0.93	0.88		0.86	0.77	0.95	0.79	0.83
6	0.97	0.82	0.88	0.97	0.9		0.84	0.81	0.96	0.78	0.83
day2	0.99	0.85	0.87	0.98	0.89		0.85	0.79	0.91	0.79	0.85
8	0.94	0.81	0.86	0.92	0.88		0.81	0.77	0.9	0.79	0.84
9	0.9	0.79	0.8	0.94	0.84		0.84	0.78	0.86	0.77	0.81
10	0.89	0.83	0.8	0.92	0.84		0.82	0.77	0.85	0.77	0.86
11	0.93	0.81	0.78	0.9	0.83		0.83	0.77	0.82	0.76	0.8
12	0.81	0.78	0.79	0.82	0.82		0.83	0.78	0.8	0.77	0.81
13	0.81	0.77	0.8	0.82	0.82		0.8	0.77	0.8	0.77	0.8
14	0.81	0.8	0.87	0.82	0.82		0.8	0.77	0.85	0.77	0.86
15	0.83	0.81	0.8	0.9	0.83		0.84	0.79	0.8	0.78	0.82
16	0.83	0.79	0.81	0.88	0.86		0.81	0.78	0.81	0.77	0.84
17	0.9	0.8	0.79	0.93	0.85		0.82	0.79	0.83	0.77	0.84
18	0.88	0.78	0.8	0.93	0.89		0.82	0.79	0.89	0.81	0.87
19	0.95	0.8	0.82	0.99	0.89		0.86	0.82	0.87	0.8	0.89
20	0.99	0.84	0.87	0.98	0.89		0.87	0.88	0.94	0.83	0.95
21	0.99	0.91	0.94	0.93	0.96		0.92	0.91	0.95	0.88	0.95
22	1	0.95	0.96	0.95	0.99		0.91	0.94	0.98	0.95	0.95
23	1	0.96	0.96	0.96	0.99		0.88	0.93	0.99	0.97	0.94
0	0.97	0.94	0.95	0.97	1		0.85	0.93	0.99	0.98	0.94
1	0.98	0.94	0.96	0.98	0.96		0.86	0.89	0.98	0.97	0.9
2	0.96	0.91	0.96	0.96	0.93		0.88	0.9	0.97	0.92	0.93
3	0.97	0.93	0.88	0.95	0.91		0.85	0.92	0.95	0.93	0.88
4	0.99	0.93	0.89	0.93	0.9		0.91	0.9	0.95	0.97	0.83
5	0.99	0.93	0.94	0.92	0.92		0.89	0.93	0.91	0.97	0.91
6	1.01	0.89	0.89	0.95	0.89		0.92	0.95	0.96	0.92	0.88
da3	0.87	0.98	0.95	0.95	0.84		0.84	0.94	0.98	0.91	0.98
8	0.8	0.95	0.86	0.92	0.82		0.8	0.93	0.97	0.86	0.9
9	0.79	0.95	0.81	0.9	0.8		0.79	0.9	0.94	0.8	0.9
10	0.77	0.89	0.79	0.85	0.88		0.79	0.89	0.88	0.79	0.86
11	0.78	0.87	0.79	0.86	0.83		0.78	0.85	0.9	0.77	0.83
12	0.89	0.79	0.78	0.9	0.84		0.81	0.79	0.8	0.77	0.8
13	0.87	0.8	0.8	0.86	0.85		0.86	0.77	0.82	0.79	0.82
14	0.85	0.8	0.79	0.9	0.84		0.84	0.78	0.8	0.79	0.81
15	0.83	0.89	0.87	0.79	0.86		0.8	0.82	0.86	0.85	0.87
16	0.9	0.89	0.85	0.86	0.85		0.81	0.82	0.87	0.82	0.85
17	0.88	0.94	0.84	0.84	0.92		0.82	0.87	0.93	0.82	0.83
18	0.9	0.92	0.91	0.87	0.92		0.83	0.89	0.9	0.88	0.89
19	0.95	0.95	0.9	0.91	0.95		0.85	0.9	0.96	0.89	0.93
20	1	0.98	0.96	0.95	0.96		0.88	0.94	0.97	0.95	0.98
21	1	0.99	0.99	0.98	0.98		0.93	0.96	0.98	0.98	0.98
22	1.03	1	1.01	1.01	1		0.93	0.97	1	0.98	0.99
23	1.03	1.01	1	1	1		0.9	0.99	1.02	1	1
0	1.02	1.01	1.02	1.01	1		0.93	0.98	1.02	0.99	1
1	1.02	0.99	1.01	1.01	1		0.89	0.98	1.01	1	1
2	1.02	1	1.01	1.02	0.95		0.92	0.94	1.01	1	1
3	0.98	0.98	1	1.02	0.91		0.91	0.9	1.01	0.98	1
4	0.96	0.99	0.96	1.02	0.92		0.92	0.91	0.99	0.99	1.01
5	0.9	0.98	0.96	1	0.89		0.91	0.95	1.01	0.97	0.99
6	0.93	0.97	0.95	0.97	0.89		0.88	0.91	1.01	0.9	0.99

## Sheet: Fig4
Fig4 D	Non-diabetic	Diabetic
	196.171	207.044
	184.865	306.057
	158.084	467.354
	257.58	417.482
	199.73	338.43
	299.436	1094.37
	218.174	487.387
	181.297	357.771
	301.063	2033.19
	158.82	2221.25
	212.282	1964.13
	195.076	296.144
	213.433	434.713
	176.427	477.144
		236.518
		460.463
		224.934
		268.288
		252.477
		1888.48
		1721.11
		1281.96
		1843.74
		1338.38
		261.355
Fig4 F	non-obese					obese
UNC5A	3.23449	3.24534	3.27394	3.28218		3.21119	3.55321	2.98485	3.47362	3.16163	3.09426
UNC5B	5.53297	5.59518	5.26724	5.47611		5.60566	5.67912	5.46279	4.95566	5.37175	5.50441
UNC5C	2.68198	3.04825	2.76013	2.54381		2.60367	2.70298	2.77185	2.64603	2.88166	2.53808
UNC5D	3.4194	3.39864	3.09733	3.29811		3.18915	3.43048	3.14462	3.26764	3.07265	3.45458
NEO1	5.51906	5.80506	5.20029	5.06582		5.09575	5.49274	5.1946	5.51072	5.19544	5.41498
DCC	3.06341	3.06341	3.35339	3.20025		3.49589	3.42685	3.27026	3.31577	3.26174	3.45089
Fig4 G	Obese								T2D
UNC5A	23	55	72	115	3	0			396	33	6	87	75
UNC5B	792	98	380	420	540	1068	338		1969	159	1729	596	642
UNC5C	298	478	266	145	134	290	82		240	317	143	363	188
NEO1	917	1073	1220	1223	2003	1142	880		1689	670	3875	730	1412

## Sheet: Fig5
Fig 5C(Ntn1)				Fig 5C(Plin)				Fig 5C(Pparγ)				Fig 5C(Pparγ)
D0	1.00786	0.978321	1.01382	D0	0.983502	1.02981	0.986692	D0	1.00272	1.015	0.982273	D0	1.01367	0.985653	1.00068
D4	0.389282	0.389674	0.427214	D4	5933.6	6175.22	6682.36	D4	1207.61	1282.38	1298.78	D4	217.749	356.172	349.765
D8	0.450873	0.37655	0.453142	D8	2737.45	3404.84	4153.97	D8	1861.22	1732.99	2057.29	D8	231.542	238.549	231.821
Fig 5G	Control	Ntn1
	0.836233	12.9169
	1.09341	16.2589
	1.07036	17.1429

## Sheet: Fig6
Fig 6B	PBS	CoCl2
	1.02941	2.30185
	1.03594	2.26667
	0.934655	2.35513
Fig 6F	IgG				HIF-1α
Chow	0.0827	0.0456	0.0748		0.2898	0.5049	0.2088
HFD	0.6795	0.2603	0.1687		4.3068	4.537	3.6777
